# Supplementary material for: Tissue-specific variation in DNA methylation levels along human chromosome 1
Source: Epigenetics Chromatin. 2009 Jun 8;2:7. doi: 10.1186/1756-8935-2-7 (PMC2706828; doi:10.1186/1756-8935-2-7)
Supplement: Additional File 1 — Table S1. Replicates of test and spleen reference paired for each array. [file 1756-8935-2-7-S1.xls]

## Sheet: Sheet1
Replicates of test and spleen reference paired for each array.
Code: Tissue_Donor(M or F)x, where x is replicate ID number.
Each array is identified in figures by the test tissue's ID code (first column).
Test	Reference
Cere_F1	Spleen_F4
Cere_F2	Spleen_F7
Cere_F3	Spleen_F4
Cere_M1	Spleen_M2
Cere_M2	Spleen_M5
Cere_M3	Spleen_M8
Heart_F1	Spleen_F1
Heart_F2	Spleen_F2
Heart_F3	Spleen_F3
Heart_M1	Spleen_M1
Heart_M2	Spleen_M6
Heart_M3	Spleen_M7
Liver_F1	Spleen_F1
Liver_F2	Spleen_F2
Liver_F3	Spleen_F3
Liver_M1	Spleen_M3
Liver_M2	Spleen_M5
Liver_M3	Spleen_M7
Lung_F1	Spleen_F1
Lung_F2	Spleen_F2
Lung_F3	Spleen_F2
Lung_M1	Spleen_M2
Lung_M2	Spleen_M5
Lung_M3	Spleen_M7
Med_F1	Spleen_F5
Med_F2	Spleen_F6
Med_F3	Spleen_F7
Med_M1	Spleen_M4a
Med_M2	Spleen_M4a
Med_M3	Spleen_M9
Occi_F1	Spleen_F4
Occi_F2	Spleen_F7
Occi_F3	Spleen_F4
Occi_M1	Spleen_M3
Occi_M2	Spleen_M4
Occi_M3	Spleen_M8
Ovary1	Spleen_F4
Ovary2	Spleen_F5
Ovary3	Spleen_F3
Pons_F1	Spleen_F5
Pons_F2	Spleen_F6
Pons_F3	Spleen_F6
Pons_M1	Spleen_M4a
Pons_M2	Spleen_M4a
Pons_M3	Spleen_M9
Testis1	Spleen_M1
Testis2	Spleen_M4a
Testis3	Spleen_M8
